# Supplementary material for: Is It Feasible to Apply a Virtual Box and Block Test in Children with Unilateral Cerebral Palsy?: A Pilot Study
Source: J Clin Med. 2025 Jan 9;14(2):391. doi: 10.3390/jcm14020391 (PMC11765697; doi:10.3390/jcm14020391)
Supplement: Supplementary file 1 [file jcm-14-00391-s001.zip]

Archive with 1 entries (1 files):
- jcm-3368057-supplementary.mp4
